# Supplementary material for: Chloroplast genome, nuclear ITS regions, mitogenome regions, and Skmer analysis resolved the genetic relationship among Cinnamomum species in Sri Lanka
Source: PLoS One. 2023 Sep 20;18(9):e0291763. doi: 10.1371/journal.pone.0291763 (PMC10511092; doi:10.1371/journal.pone.0291763)
Supplement: S2 Table — (XLSX) [file pone.0291763.s002.xlsx]

## Sheet: Sheet1
	C. capparu-coronde	C. citriodorum	C. dubium	C. litseifolium	C. ovalifolium	C. rivulorum	C. sinharajaense	C. verum (India)	C. verum (NCBI)	C. verum (Sri Lanka)
GenBank accession No.	ON685904	ON685905	ON685906	ON685907	ON685908	ON685909	ON685910	ON685911	NC035236	ON685912
Genome size (bp)	152695	152714	152785	152745	152708	152787	152797	152727	152766	152765
LSC length (bp)	93685	93672	93733	93685	93684	93725	93700	93685	93705	93704
SSC length (bp)	18862	18822	18904	18876	18840	18914	18877	18858	18913	18913
IR length (bp)	20074	20110	20074	20092	20092	20074	20110	20092	20074	20074
GC content (%)	39.1	39.1	39.2	39.1	39.1	39.2	39.1	39.1	39.2	39.2
GC content in LSC (%)	37.9	38	37.9	37.9	37.9	38	38	37.9	38	38
GC content in SSC (%)	33.8	33.9	33.9	33.9	33.9	33.9	33.9	33.9	33.9	33.9
GC content in IR (%)	44.4	44.4	44.4	44.4	44.4	44.4	44.4	44.4	44.4	44.4
Protein-coding genes	89	89	89	89	89	89	89	89	89	89
tRNA genes	36	36	36	36	36	36	36	36	36	36
rRNA genes	12	12	12	12	12	12	12	12	12	12
LSC: Large Single Copy, SSC: Small Single Copy, IR: Inverted Repeat
