# Supplementary material for: Chloroplast genome, nuclear ITS regions, mitogenome regions, and Skmer analysis resolved the genetic relationship among Cinnamomum species in Sri Lanka
Source: PLoS One. 2023 Sep 20;18(9):e0291763. doi: 10.1371/journal.pone.0291763 (PMC10511092; doi:10.1371/journal.pone.0291763)
Supplement: S3 Table — (XLSX) [file pone.0291763.s003.xlsx]

## Sheet: S3 Table
Species Names	C. foveolatum (OP374099.1)	C. verum_Sri Lanka (ON685912)	C. verum (NC035236.1)	C. verum (KY635878.1)	C. rivulorum (ON685909)	C. dubium (ON685906)	C. chartophyllum (OL943972.1)	C. chartophyllum (NC_065102.1)	C. verum_India (ON685911)	C. ovalifolium (ON685908)	C. litseifolium (ON685907)	C. citriodorum (ON685905)	C. capparu-coronde (ON685904)	C. sinharajaense (ON685910)	C. tenuipile (OL943981.1)	C. iners (OL943974.1)	C. iners (NC065103.1)	C. aromaticum (OL943971.1)	C. aromaticum (NC046019.1)	C. aromaticum (MN812496.1)	C. aromaticum (OL943970.1)	C. pittosporoides (NC048978.1)	C. pittosporoides (N047450.1)	C. chago (MN047449.1)	C. pingbienense (OL943977.1)	C. pingbienense (NC065106.1)	C. kotoense (NC050346.1)	C. kotoense (MN698964.1)	C. burmanni (ON641332.1)	C. burmanni (MW421305.1)	C. austrosinense (OL943968.1)	C. austrosinense (NC065100.1)	C. burmanni (OL943969.1)	C. burmanni (NC_065101.1)	C. tamala (OL943980.1)	C. tamala (NC065109.1)	C. osmophloeum (384386.1)	C. pauciflorum (OL943976.1)	C. pauciflorum (NC065105.1)	C. appelianum (OL943967.1)	C. appelianum (NC065099.1)	C. septentrionale (OL943979.1)	C. septentrionale (NC065108.1)	C. septentrionale (MZ128522.1)	C. rufotomentosum (OL943978.1)	C. rufotomentosum (NC_065107.1)	C. bodinieri (NC057605.1)	C. bodinieri (MW381013.1)	C. glanduliferum (OL943973.1)
C. foveolatum (OP374099.1)		2760	2755	2755	2768	2758	8680	8680	2687	2688	2722	2721	2703	2714	2726	2797	2797	2814	2810	2810	2511	2684	2684	2686	2832	2832	4207	4207	2816	2834	2907	2907	2843	2843	2821	2821	2900	2745	2745	2737	2737	2823	2823	2822	2848	2848	2845	2845	2829
C. verum_Sri Lanka (ON685912)	2760		5	5	247	253	6280	6280	387	388	389	420	373	370	396	448	448	478	473	473	859	372	372	366	419	419	1797	1797	517	500	607	607	509	509	510	510	616	581	581	623	623	1148	1148	1149	1187	1187	1184	1184	1170
C. verum (NC035236.1)	2755	5		0	248	254	6278	6278	384	385	386	419	372	365	395	448	448	476	471	471	858	373	373	363	420	420	1796	1796	516	499	606	606	508	508	505	505	613	578	578	620	620	1143	1143	1144	1182	1182	1179	1179	1165
C. verum (KY635878.1)	2755	5	0		248	254	6278	6278	384	385	386	419	372	365	395	448	448	476	471	471	858	373	373	363	420	420	1796	1796	516	499	606	606	508	508	505	505	613	578	578	620	620	1143	1143	1144	1182	1182	1179	1179	1165
C. rivulorum (ON685909)	2768	247	248	248		86	6244	6244	387	388	354	394	364	370	351	427	427	448	441	441	839	368	368	332	416	416	1765	1765	490	473	556	556	468	468	462	462	573	544	544	547	547	1134	1134	1133	1169	1169	1166	1166	1152
C. dubium (ON685906)	2758	253	254	254	86		6232	6232	388	389	355	409	365	377	340	421	421	446	465	465	843	358	358	344	432	432	1782	1782	494	477	560	560	468	468	456	456	571	552	552	565	565	1117	1117	1116	1154	1154	1151	1151	1137
C. chartophyllum (OL943972.1)	8680	6280	6278	6278	6244	6232		0	6331	6332	6361	6351	6312	6357	6326	6419	6419	6428	6441	6441	6786	6336	6336	6312	6344	6344	7773	7773	6488	6471	6554	6554	6466	6466	6462	6462	6586	6555	6555	6580	6580	7059	7059	7060	7132	7132	7129	7129	7115
C. chartophyllum (NC_065102.1)	8680	6280	6278	6278	6244	6232	0		6331	6332	6361	6351	6312	6357	6326	6419	6419	6428	6441	6441	6786	6336	6336	6312	6344	6344	7773	7773	6488	6471	6554	6554	6466	6466	6462	6462	6586	6555	6555	6580	6580	7059	7059	7060	7132	7132	7129	7129	7115
C. verum_India (ON685911)	2687	387	384	384	387	388	6331	6331		21	60	159	177	254	353	414	414	430	437	437	787	340	340	318	488	488	1862	1862	486	504	582	582	481	481	481	481	611	586	586	576	576	1070	1070	1069	1123	1123	1120	1120	1106
C. ovalifolium (ON685908)	2688	388	385	385	388	389	6332	6332	21		41	142	160	255	354	415	415	431	438	438	788	341	341	319	489	489	1863	1863	487	505	583	583	482	482	482	482	612	588	588	578	578	1071	1071	1070	1124	1124	1121	1121	1107
C. litseifolium (ON685907)	2722	389	386	386	354	355	6361	6361	60	41		177	195	246	356	417	417	433	440	440	825	349	349	318	510	510	1864	1864	453	471	551	551	448	448	446	446	576	555	555	545	545	1082	1082	1081	1123	1123	1120	1120	1106
C. citriodorum (ON685905)	2721	420	419	419	394	409	6351	6351	159	142	177		214	252	389	466	466	483	480	480	846	395	395	377	519	519	1909	1909	512	530	580	580	527	527	529	529	621	608	608	555	555	1084	1084	1083	1129	1129	1126	1126	1112
C. capparu-coronde (ON685904)	2703	373	372	372	364	365	6312	6312	177	160	195	214		272	351	404	404	423	429	429	784	328	328	299	467	467	1848	1848	493	476	593	593	460	460	475	475	610	574	574	600	600	1102	1102	1101	1159	1159	1156	1156	1146
C. sinharajaense (ON685910)	2714	370	365	365	370	377	6357	6357	254	255	246	252	272		373	424	424	447	442	442	830	353	353	343	498	498	1870	1870	467	484	561	561	489	489	483	483	601	552	552	536	536	1078	1078	1077	1115	1115	1112	1112	1098
C. tenuipile (OL943981.1)	2726	396	395	395	351	340	6326	6326	353	354	356	389	351	373		247	247	267	275	275	665	303	303	277	520	520	1874	1874	352	335	420	420	327	327	348	348	449	440	440	447	447	1064	1064	1063	1119	1119	1116	1116	1102
C. iners (OL943974.1)	2797	448	448	448	427	421	6419	6419	414	415	417	466	404	424	247		0	197	216	216	645	372	372	340	569	569	1939	1939	410	393	506	506	373	373	339	339	490	506	506	538	538	1159	1159	1158	1212	1212	1209	1209	1195
C. iners (NC065103.1)	2797	448	448	448	427	421	6419	6419	414	415	417	466	404	424	247	0		197	216	216	645	372	372	340	569	569	1939	1939	410	393	506	506	373	373	339	339	490	506	506	538	538	1159	1159	1158	1212	1212	1209	1209	1195
C. aromaticum (OL943971.1)	2814	478	476	476	448	446	6428	6428	430	431	433	483	423	447	267	197	197		95	95	525	373	373	343	578	578	1944	1944	420	403	492	492	381	381	358	358	512	518	518	555	555	1158	1158	1157	1209	1209	1206	1206	1192
C. aromaticum (NC046019.1)	2810	473	471	471	441	465	6441	6441	437	438	440	480	429	442	275	216	216	95		0	562	383	383	337	576	576	1928	1928	417	400	485	485	396	396	373	373	500	513	513	544	544	1167	1167	1166	1224	1224	1221	1221	1207
C. aromaticum (MN812496.1)	2810	473	471	471	441	465	6441	6441	437	438	440	480	429	442	275	216	216	95	0		562	383	383	337	576	576	1928	1928	417	400	485	485	396	396	373	373	500	513	513	544	544	1167	1167	1166	1224	1224	1221	1221	1207
C. aromaticum (OL943970.1)	2511	859	858	858	839	843	6786	6786	787	788	825	846	784	830	665	645	645	525	562	562		745	745	735	936	936	2336	2336	824	807	922	922	785	785	793	793	942	736	736	777	777	1494	1494	1493	1511	1511	1508	1508	1494
C. pittosporoides (NC048978.1)	2684	372	373	373	368	358	6336	6336	340	341	349	395	328	353	303	372	372	373	383	383	745		0	187	506	506	1864	1864	444	427	524	524	405	405	450	450	578	524	524	571	571	1070	1070	1069	1087	1087	1084	1084	1070
C. pittosporoides (N047450.1)	2684	372	373	373	368	358	6336	6336	340	341	349	395	328	353	303	372	372	373	383	383	745	0		187	506	506	1864	1864	444	427	524	524	405	405	450	450	578	524	524	571	571	1070	1070	1069	1087	1087	1084	1084	1070
C. chago (MN047449.1)	2686	366	363	363	332	344	6312	6312	318	319	318	377	299	343	277	340	340	343	337	337	735	187	187		470	470	1823	1823	430	413	521	521	378	378	401	401	549	513	513	538	538	1035	1035	1034	1087	1087	1084	1084	1070
C. pingbienense (OL943977.1)	2832	419	420	420	416	432	6344	6344	488	489	510	519	467	498	520	569	569	578	576	576	936	506	506	470		0	1619	1619	625	608	723	723	606	606	614	614	742	696	696	731	731	1229	1229	1228	1298	1298	1295	1295	1281
C. pingbienense (NC065106.1)	2832	419	420	420	416	432	6344	6344	488	489	510	519	467	498	520	569	569	578	576	576	936	506	506	470	0		1619	1619	625	608	723	723	606	606	614	614	742	696	696	731	731	1229	1229	1228	1298	1298	1295	1295	1281
C. kotoense (NC050346.1)	4207	1797	1796	1796	1765	1782	7773	7773	1862	1863	1864	1909	1848	1870	1874	1939	1939	1944	1928	1928	2336	1864	1864	1823	1619	1619		0	2007	1990	2101	2101	1993	1993	1977	1977	2096	2060	2060	2083	2083	2603	2603	2602	2648	2648	2645	2645	2631
C. kotoense (MN698964.1)	4207	1797	1796	1796	1765	1782	7773	7773	1862	1863	1864	1909	1848	1870	1874	1939	1939	1944	1928	1928	2336	1864	1864	1823	1619	1619	0		2007	1990	2101	2101	1993	1993	1977	1977	2096	2060	2060	2083	2083	2603	2603	2602	2648	2648	2645	2645	2631
C. burmanni (ON641332.1)	2816	517	516	516	490	494	6488	6488	486	487	453	512	493	467	352	410	410	420	417	417	824	444	444	430	625	625	2007	2007		19	121	121	159	159	439	439	548	515	515	531	531	1192	1192	1191	1242	1242	1239	1239	1227
C. burmanni (MW421305.1)	2834	500	499	499	473	477	6471	6471	504	505	471	530	476	484	335	393	393	403	400	400	807	427	427	413	608	608	1990	1990	19		140	140	142	142	422	422	531	498	498	550	550	1210	1210	1209	1260	1260	1257	1257	1245
C. austrosinense (OL943968.1)	2907	607	606	606	556	560	6554	6554	582	583	551	580	593	561	420	506	506	492	485	485	922	524	524	521	723	723	2101	2101	121	140		0	248	248	537	537	634	610	610	598	598	1268	1268	1267	1314	1314	1311	1311	1299
C. austrosinense (NC065100.1)	2907	607	606	606	556	560	6554	6554	582	583	551	580	593	561	420	506	506	492	485	485	922	524	524	521	723	723	2101	2101	121	140	0		248	248	537	537	634	610	610	598	598	1268	1268	1267	1314	1314	1311	1311	1299
C. burmanni (OL943969.1)	2843	509	508	508	468	468	6466	6466	481	482	448	527	460	489	327	373	373	381	396	396	785	405	405	378	606	606	1993	1993	159	142	248	248		0	408	408	552	507	507	547	547	1203	1203	1202	1253	1253	1250	1250	1236
C. burmanni (NC_065101.1)	2843	509	508	508	468	468	6466	6466	481	482	448	527	460	489	327	373	373	381	396	396	785	405	405	378	606	606	1993	1993	159	142	248	248	0		408	408	552	507	507	547	547	1203	1203	1202	1253	1253	1250	1250	1236
C. tamala (OL943980.1)	2821	510	505	505	462	456	6462	6462	481	482	446	529	475	483	348	339	339	358	373	373	793	450	450	401	614	614	1977	1977	439	422	537	537	408	408		0	356	480	480	511	511	1200	1200	1199	1250	1250	1247	1247	1233
C. tamala (NC065109.1)	2821	510	505	505	462	456	6462	6462	481	482	446	529	475	483	348	339	339	358	373	373	793	450	450	401	614	614	1977	1977	439	422	537	537	408	408	0		356	480	480	511	511	1200	1200	1199	1250	1250	1247	1247	1233
C. osmophloeum (384386.1)	2900	616	613	613	573	571	6586	6586	611	612	576	621	610	601	449	490	490	512	500	500	942	578	578	549	742	742	2096	2096	548	531	634	634	552	552	356	356		575	575	591	591	1318	1318	1317	1366	1366	1363	1363	1347
C. pauciflorum (OL943976.1)	2745	581	578	578	544	552	6555	6555	586	588	555	608	574	552	440	506	506	518	513	513	736	524	524	513	696	696	2060	2060	515	498	610	610	507	507	480	480	575		0	154	154	1277	1277	1276	1305	1305	1302	1302	1292
C. pauciflorum (NC065105.1)	2745	581	578	578	544	552	6555	6555	586	588	555	608	574	552	440	506	506	518	513	513	736	524	524	513	696	696	2060	2060	515	498	610	610	507	507	480	480	575	0		154	154	1277	1277	1276	1305	1305	1302	1302	1292
C. appelianum (OL943967.1)	2737	623	620	620	547	565	6580	6580	576	578	545	555	600	536	447	538	538	555	544	544	777	571	571	538	731	731	2083	2083	531	550	598	598	547	547	511	511	591	154	154		0	1238	1238	1237	1282	1282	1279	1279	1269
C. appelianum (NC065099.1)	2737	623	620	620	547	565	6580	6580	576	578	545	555	600	536	447	538	538	555	544	544	777	571	571	538	731	731	2083	2083	531	550	598	598	547	547	511	511	591	154	154	0		1238	1238	1237	1282	1282	1279	1279	1269
C. septentrionale (OL943979.1)	2823	1148	1143	1143	1134	1117	7059	7059	1070	1071	1082	1084	1102	1078	1064	1159	1159	1158	1167	1167	1494	1070	1070	1035	1229	1229	2603	2603	1192	1210	1268	1268	1203	1203	1200	1200	1318	1277	1277	1238	1238		0	1	135	135	132	132	118
C. septentrionale (NC065108.1)	2823	1148	1143	1143	1134	1117	7059	7059	1070	1071	1082	1084	1102	1078	1064	1159	1159	1158	1167	1167	1494	1070	1070	1035	1229	1229	2603	2603	1192	1210	1268	1268	1203	1203	1200	1200	1318	1277	1277	1238	1238	0		1	135	135	132	132	118
C. septentrionale (MZ128522.1)	2822	1149	1144	1144	1133	1116	7060	7060	1069	1070	1081	1083	1101	1077	1063	1158	1158	1157	1166	1166	1493	1069	1069	1034	1228	1228	2602	2602	1191	1209	1267	1267	1202	1202	1199	1199	1317	1276	1276	1237	1237	1	1		134	134	131	131	117
C. rufotomentosum (OL943978.1)	2848	1187	1182	1182	1169	1154	7132	7132	1123	1124	1123	1129	1159	1115	1119	1212	1212	1209	1224	1224	1511	1087	1087	1087	1298	1298	2648	2648	1242	1260	1314	1314	1253	1253	1250	1250	1366	1305	1305	1282	1282	135	135	134		0	5	5	31
C. rufotomentosum (NC_065107.1)	2848	1187	1182	1182	1169	1154	7132	7132	1123	1124	1123	1129	1159	1115	1119	1212	1212	1209	1224	1224	1511	1087	1087	1087	1298	1298	2648	2648	1242	1260	1314	1314	1253	1253	1250	1250	1366	1305	1305	1282	1282	135	135	134	0		5	5	31
C. bodinieri (NC057605.1)	2845	1184	1179	1179	1166	1151	7129	7129	1120	1121	1120	1126	1156	1112	1116	1209	1209	1206	1221	1221	1508	1084	1084	1084	1295	1295	2645	2645	1239	1257	1311	1311	1250	1250	1247	1247	1363	1302	1302	1279	1279	132	132	131	5	5		0	28
C. bodinieri (MW381013.1)	2845	1184	1179	1179	1166	1151	7129	7129	1120	1121	1120	1126	1156	1112	1116	1209	1209	1206	1221	1221	1508	1084	1084	1084	1295	1295	2645	2645	1239	1257	1311	1311	1250	1250	1247	1247	1363	1302	1302	1279	1279	132	132	131	5	5	0		28
C. glanduliferum (OL943973.1)	2829	1170	1165	1165	1152	1137	7115	7115	1106	1107	1106	1112	1146	1098	1102	1195	1195	1192	1207	1207	1494	1070	1070	1070	1281	1281	2631	2631	1227	1245	1299	1299	1236	1236	1233	1233	1347	1292	1292	1269	1269	118	118	117	31	31	28	28
C. longipaniculatum (OL943975.1)	2826	1184	1179	1179	1182	1163	7143	7143	1114	1115	1114	1140	1148	1112	1106	1195	1195	1194	1201	1201	1498	1086	1086	1064	1295	1295	2639	2639	1223	1241	1307	1307	1236	1236	1235	1235	1361	1306	1306	1281	1281	135	135	134	44	44	43	43	67
C. longipanculatum (NC065104.1)	2826	1184	1179	1179	1182	1163	7143	7143	1114	1115	1114	1140	1148	1112	1106	1195	1195	1194	1201	1201	1498	1086	1086	1064	1295	1295	2639	2639	1223	1241	1307	1307	1236	1236	1235	1235	1361	1306	1306	1281	1281	135	135	134	44	44	43	43	67
C. migao (NC058709.1)	2830	1137	1134	1134	1131	1118	7088	7088	1065	1066	1065	1085	1089	1059	1067	1158	1158	1157	1158	1158	1509	1049	1049	1026	1240	1240	2587	2587	1180	1198	1268	1268	1193	1193	1196	1196	1313	1246	1246	1229	1229	120	120	119	155	155	152	152	142
C. migao (MZ433384.1)	2830	1137	1134	1134	1131	1118	7088	7088	1065	1066	1065	1085	1089	1059	1067	1158	1158	1157	1158	1158	1509	1049	1049	1026	1240	1240	2587	2587	1180	1198	1268	1268	1193	1193	1196	1196	1313	1246	1246	1229	1229	120	120	119	155	155	152	152	142
C. septentrionale (MW421306.1)	2849	1143	1140	1140	1129	1118	7052	7052	1095	1096	1107	1143	1085	1119	1071	1162	1162	1157	1160	1160	1486	1057	1057	1030	1202	1202	2583	2583	1217	1200	1305	1305	1195	1195	1196	1196	1315	1240	1240	1290	1290	148	148	147	219	219	216	216	206
C. camphora (LC228240.1)	2895	1195	1192	1192	1173	1180	7156	7156	1150	1151	1150	1139	1178	1119	1132	1224	1224	1223	1213	1213	1586	1131	1131	1093	1300	1300	2647	2647	1237	1255	1311	1311	1266	1266	1265	1265	1330	1308	1308	1280	1280	177	177	176	232	232	229	229	219
C. migao (OL790147.1)	2908	1223	1218	1218	1208	1215	7139	7139	1179	1180	1191	1159	1201	1150	1152	1241	1241	1240	1237	1237	1573	1171	1171	1142	1304	1304	2668	2668	1240	1258	1316	1316	1283	1283	1268	1268	1382	1329	1329	1307	1307	176	176	177	263	263	260	260	250
C. migao (OL790146.1)	2908	1223	1218	1218	1208	1215	7139	7139	1179	1180	1191	1159	1201	1150	1152	1241	1241	1240	1237	1237	1573	1171	1171	1142	1304	1304	2668	2668	1240	1258	1316	1316	1283	1283	1268	1268	1382	1329	1329	1307	1307	176	176	177	263	263	260	260	250
C. longipetiolatum (NC050347.1)	21255	20878	20876	20876	20904	20928	15734	15734	20818	20826	20862	20806	20846	20823	20858	20870	20870	20865	20850	20850	20647	20812	20812	20805	20904	20904	19654	19654	20905	20917	20993	20993	20908	20908	20901	20901	20991	20938	20938	20916	20916	20912	20912	20912	20898	20898	20895	20895	20898
C. longipetiolatum (MN698965.1)	21255	20878	20876	20876	20904	20928	15734	15734	20818	20826	20862	20806	20846	20823	20858	20870	20870	20865	20850	20850	20647	20812	20812	20805	20904	20904	19654	19654	20905	20917	20993	20993	20908	20908	20901	20901	20991	20938	20938	20916	20916	20912	20912	20912	20898	20898	20895	20895	20898
C. insularimontanum (OL544942.1)	15665	13956	13955	13955	13968	13972	19869	19869	13872	13877	13910	13872	13893	13869	13859	13910	13910	13934	13930	13930	14091	13870	13870	13882	13929	13929	15371	15371	13726	13745	13840	13840	13796	13796	13961	13961	14057	13875	13875	13852	13852	14419	14419	14418	14464	14464	14461	14461	14472
C. insularimontanum (NC060651.1)	15665	13956	13955	13955	13968	13972	19869	19869	13872	13877	13910	13872	13893	13869	13859	13910	13910	13934	13930	13930	14091	13870	13870	13882	13929	13929	15371	15371	13726	13745	13840	13840	13796	13796	13961	13961	14057	13875	13875	13852	13852	14419	14419	14418	14464	14464	14461	14461	14472
C. yabunikkei (NC044864.1)	15633	13912	13911	13911	13924	13928	19825	19825	13840	13845	13878	13840	13849	13836	13815	13866	13866	13890	13886	13886	14047	13826	13826	13838	13885	13885	15327	15327	13694	13701	13808	13808	13752	13752	13917	13917	14013	13831	13831	13820	13820	14387	14387	14386	14440	14440	14437	14437	14440
C. yabunikkei (MG717939.1)	15633	13912	13911	13911	13924	13928	19825	19825	13840	13845	13878	13840	13849	13836	13815	13866	13866	13890	13886	13886	14047	13826	13826	13838	13885	13885	15327	15327	13694	13701	13808	13808	13752	13752	13917	13917	14013	13831	13831	13820	13820	14387	14387	14386	14440	14440	14437	14437	14440
C. insularimontanum (MZ433363.1)	15678	13966	13964	13964	13975	13985	19879	19879	13887	13892	13925	13884	13902	13880	13875	13923	13923	13949	13943	13943	14108	13883	13883	13893	13944	13944	15384	15384	13750	13769	13848	13848	13812	13812	13975	13975	14074	13889	13889	13869	13869	14429	14429	14428	14476	14476	14473	14473	14484
C. tenuipile (NC308597.1)	15597	13886	13887	13887	13871	13861	19772	19772	13791	13796	13831	13786	13821	13816	13653	13838	13838	13868	13884	13884	14024	13797	13797	13814	13894	13894	15319	15319	13873	13892	13945	13945	13889	13889	13884	13884	13976	13833	13833	13775	13775	14327	14327	14326	14371	14371	14368	14368	14381
C. tenuipile (NC057069.1)	15597	13886	13887	13887	13871	13861	19772	19772	13791	13796	13831	13786	13821	13816	13653	13838	13838	13868	13884	13884	14024	13797	13797	13814	13894	13894	15319	15319	13873	13892	13945	13945	13889	13889	13884	13884	13976	13833	13833	13775	13775	14327	14327	14326	14371	14371	14368	14368	14381
C. camphora (MN689735.1)	15558	13850	13851	13851	13855	13845	19758	19758	13748	13753	13788	13777	13782	13775	13673	13789	13789	13819	13837	13837	13975	13755	13755	13768	13854	13854	15276	15276	13824	13843	13927	13927	13839	13839	13837	13837	13961	13794	13794	13766	13766	14308	14308	14307	14352	14352	14349	14349	14362
C. camphora (MN326097.1)	15556	13848	13849	13849	13853	13843	19756	19756	13746	13751	13786	13775	13780	13773	13671	13787	13787	13817	13835	13835	13973	13753	13753	13766	13852	13852	15274	15274	13822	13841	13925	13925	13837	13837	13835	13835	13959	13792	13792	13764	13764	14306	14306	14305	14350	14350	14347	14347	14360
C. camphora (MH356726.1)	15554	13848	13849	13849	13853	13843	19756	19756	13744	13749	13784	13773	13778	13773	13669	13784	13784	13814	13832	13832	13970	13751	13751	13764	13852	13852	15274	15274	13820	13839	13923	13923	13835	13835	13833	13833	13957	13790	13790	13762	13762	14304	14304	14303	14348	14348	14345	14345	14358
C. camphora (MG021326.1)	15578	13872	13873	13873	13863	13853	19766	19766	13768	13773	13808	13783	13802	13797	13679	13808	13808	13838	13856	13856	13994	13775	13775	13788	13876	13876	15298	15298	13844	13863	13933	13933	13859	13859	13857	13857	13933	13814	13814	13772	13772	14317	14317	14316	14361	14361	14358	14358	14371
C. camphora (NC_035882.1)	16052	14291	14292	14292	14268	14258	20251	20251	14215	14220	14200	14244	14251	14211	14115	14205	14205	14235	14241	14241	14470	14224	14224	14208	14349	14349	15716	15716	14231	14250	14332	14332	14251	14251	14225	14225	14330	14202	14202	14179	14179	14775	14775	14774	14792	14792	14789	14789	14802
C. camphora (MF156716.1)	16052	14291	14292	14292	14268	14258	20251	20251	14215	14220	14200	14244	14251	14211	14115	14205	14205	14235	14241	14241	14470	14224	14224	14208	14349	14349	15716	15716	14231	14250	14332	14332	14251	14251	14225	14225	14330	14202	14202	14179	14179	14775	14775	14774	14792	14792	14789	14789	14802
C. longipetiolatum (376863.1)	17020	15267	15268	15268	15244	15234	21227	21227	15189	15194	15174	15218	15225	15187	15091	15181	15181	15213	15215	15215	15446	15200	15200	15184	15325	15325	16688	16688	15205	15224	15308	15308	15227	15227	15201	15201	15306	15178	15178	15157	15157	15753	15753	15752	15770	15770	15767	15767	15780
C. glanduliferum (NC057217.1)	15620	14324	14323	14323	14318	14311	20222	20222	14239	14244	14279	14255	14272	14266	14282	14356	14356	14366	14377	14377	14505	14242	14242	14245	14323	14323	15732	15732	14378	14396	14456	14456	14390	14390	14387	14387	14501	14322	14322	14282	14282	13618	13618	13617	13673	13673	13670	13670	13683
C. glanduliferum (MW369062.1)	15620	14324	14323	14323	14318	14311	20222	20222	14239	14244	14279	14255	14272	14266	14282	14356	14356	14366	14377	14377	14505	14242	14242	14245	14323	14323	15732	15732	14378	14396	14456	14456	14390	14390	14387	14387	14501	14322	14322	14282	14282	13618	13618	13617	13673	13673	13670	13670	13683
C. camphora (MH050970.1)	15614	14318	14317	14317	14312	14305	20216	20216	14235	14240	14275	14251	14266	14260	14276	14350	14350	14360	14371	14371	14499	14236	14236	14239	14317	14317	15726	15726	14372	14390	14450	14450	14384	14384	14381	14381	14495	14316	14316	14276	14276	13612	13612	13611	13667	13667	13664	13664	13677
C. parthenoxylon (CPART20171128)	15649	14351	14350	14350	14347	14340	20251	20251	14268	14273	14308	14284	14301	14295	14311	14380	14380	14392	14403	14403	14531	14270	14270	14274	14350	14350	15763	15763	14404	14422	14482	14482	14415	14415	14414	14414	14530	14351	14351	14313	14313	13649	13649	13648	13702	13702	13699	13699	13712
C. camphora (MF421523.1)	15651	14363	14364	14364	14376	14366	20263	20263	14279	14284	14319	14298	14302	14299	14329	14393	14393	14397	14408	14408	14538	14269	14269	14276	14347	14347	15767	15767	14407	14425	14497	14497	14419	14419	14421	14421	14551	14350	14350	14328	14328	13705	13705	13704	13744	13744	13741	13741	13754
C. micranthum (NC035802.1)	15631	14325	14322	14322	14319	14323	20235	20235	14265	14270	14305	14252	14284	14259	14303	14369	14369	14384	14373	14373	14524	14259	14259	14266	14317	14317	15745	15745	14377	14395	14457	14457	14409	14409	14405	14405	14496	14320	14320	14284	14284	13821	13821	13820	13866	13866	13863	13863	13874
C. micranthum (KT833081.1)	15631	14325	14322	14322	14319	14323	20235	20235	14265	14270	14305	14252	14284	14259	14303	14369	14369	14384	14373	14373	14524	14259	14259	14266	14317	14317	15745	15745	14377	14395	14457	14457	14409	14409	14405	14405	14496	14320	14320	14284	14284	13821	13821	13820	13866	13866	13863	13863	13874
C. micranthum (MT783681.1)	15630	14323	14320	14320	14317	14321	20233	20233	14263	14268	14303	14250	14282	14257	14301	14367	14367	14382	14371	14371	14522	14257	14257	14264	14315	14315	15743	15743	14375	14393	14455	14455	14407	14407	14403	14403	14494	14318	14318	14282	14282	13819	13819	13818	13864	13864	13861	13861	13872
C. migao (MW387555.1)	16295	14961	14960	14960	14933	14946	20919	20919	14929	14934	14914	14921	14956	14895	14926	14980	14980	14984	14966	14966	15204	14935	14935	14910	15013	15013	16366	16366	14955	14973	15031	15031	15005	15005	14966	14966	15046	14914	14914	14882	14882	14345	14345	14344	14359	14359	14356	14356	14369
O. porosa (NC061547.1)	15992	14798	14799	14799	14809	14816	20714	20714	14734	14741	14776	14726	14755	14729	14751	14812	14812	14836	14825	14825	14919	14738	14738	14740	14781	14781	16219	16219	14808	14824	14890	14890	14844	14844	14842	14842	14949	14756	14756	14721	14721	14863	14863	14862	14898	14898	14895	14895	14906
[truncated: 34 more columns]
