# Supplementary material for: Chloroplast genome, nuclear ITS regions, mitogenome regions, and Skmer analysis resolved the genetic relationship among Cinnamomum species in Sri Lanka
Source: PLoS One. 2023 Sep 20;18(9):e0291763. doi: 10.1371/journal.pone.0291763 (PMC10511092; doi:10.1371/journal.pone.0291763)
Supplement: S4 Table — (XLSX) [file pone.0291763.s004.xlsx]

## Sheet: S4 Table
Species Name	C. osmophloeum (FJ377371)	C. osmophloeum (EU693940)	C. osmophloeum (EU693938)	C. osmophloeum (EU693936)	C. osmophloeum (EU693937)	C. osmophloeum (EU693939)	O. porosa (MF110078)	O. porosa (MK507282)	C. camphora (KX766404)	C. bodinieri (KU139824)	C. camphora (MF110040)	C. camphora (KX509822)	C. camphora (MT628606)	C. glanduliferum (MF110045)	C. glanduliferum (MF110046)	C. chartophyllum (KU139831)	C. parthenoxylon (MF110054)	C. bodinieri (MH270478)	C. micranthum (KU139860)	C. tenuipile (KU139893)	C. parthenoxylon (KX546421)	C. capparu-coronde (OQ888687)	C. citriodorum (OQ874734)	C. litseifolium (OQ874733)	C. ovalifolium (OQ888686)	C. verum (India) (OQ867448)	C. sinharajaense (OQ867450)	C. dubium (OQ874796)	C. rivulorum (OQ888700)	C. verum (SRX2990994)	C. verum (MF110059)	C. verum (MF110060)	C. verum (MF110061)	C. verum (KX509827)	C. verum (KU139902)	C. verum (KU139903)	C. verum (Sri Lanka)	C. verum (KX766399)	C. aromaticum (KU139827)	C. aromaticum (KU139828)	C. aromaticum (KX766398)	C. austrosinensis (KU139818)	C. pingbienense (KU139873)	C. burmanni (MF110037)	C. burmanni (ON685408)	C. burmanni (MF110038)	C. pauciflorum (KP092859)	C. chago (KU139830)	C. pittosporoides (KU139874)
C. osmophloeum (FJ377371)		325	323	322	322	322	325	325	315	315	315	315	315	314	314	315	314	314	314	312	315	313	313	313	313	313	314	321	321	319	319	319	319	319	317	318	318	318	317	317	317	321	315	313	313	314	328	329	326
C. osmophloeum (EU693940)	325		56	43	41	41	191	191	181	184	183	183	184	190	191	194	192	191	194	194	195	191	191	191	191	191	192	190	190	190	190	190	190	190	188	189	189	189	202	202	202	201	203	201	201	201	207	211	213
C. osmophloeum (EU693938)	323	56		28	26	26	196	196	189	192	191	191	192	195	196	199	197	196	199	198	199	204	204	204	204	204	205	202	202	202	202	202	202	202	200	201	201	201	205	205	205	205	209	206	206	206	221	218	221
C. osmophloeum (EU693936)	322	43	28		2	2	191	191	179	182	181	181	182	186	187	190	188	187	190	190	191	195	195	195	195	195	196	195	195	195	195	195	195	195	193	194	194	194	196	196	196	196	199	196	196	196	212	210	212
C. osmophloeum (EU693937)	322	41	26	2		0	190	190	179	182	181	181	182	186	187	190	188	187	190	190	191	195	195	195	195	195	196	194	194	194	194	194	194	194	192	193	193	193	197	197	197	196	199	196	196	196	212	210	212
C. osmophloeum (EU693939)	322	41	26	2	0		190	190	179	182	181	181	182	186	187	190	188	187	190	190	191	195	195	195	195	195	196	194	194	194	194	194	194	194	192	193	193	193	197	197	197	196	199	196	196	196	212	210	212
O. porosa (MF110078)	325	191	196	191	190	190		0	169	167	166	166	165	170	170	173	171	170	172	169	170	149	149	149	149	149	150	153	153	151	151	151	151	151	150	150	150	150	157	157	157	150	138	139	139	139	159	156	158
O. porosa (MK507282)	325	191	196	191	190	190	0		169	167	166	166	165	170	170	173	171	170	172	169	170	149	149	149	149	149	150	153	153	151	151	151	151	151	150	150	150	150	157	157	157	150	138	139	139	139	159	156	158
C. camphora (KX766404)	315	181	189	179	179	179	169	169		7	6	6	7	35	34	35	34	32	34	36	35	168	168	168	168	168	169	171	171	170	170	170	170	170	169	169	169	169	156	156	156	157	152	150	150	150	168	170	172
C. bodinieri (KU139824)	315	184	192	182	182	182	167	167	7		2	2	3	36	35	36	35	33	35	37	36	168	168	168	168	168	169	171	171	170	170	170	170	170	169	169	169	169	156	156	156	156	150	148	148	148	168	171	171
C. camphora (MF110040)	315	183	191	181	181	181	166	166	6	2		0	1	34	33	34	33	31	33	35	34	167	167	167	167	167	168	170	170	169	169	169	169	169	168	168	168	168	154	154	154	154	148	146	146	146	167	170	170
C. camphora (KX509822)	315	183	191	181	181	181	166	166	6	2	0		1	34	33	34	33	31	33	35	34	167	167	167	167	167	168	170	170	169	169	169	169	169	168	168	168	168	154	154	154	154	148	146	146	146	167	170	170
C. camphora (MT628606)	315	184	192	182	182	182	165	165	7	3	1	1		35	34	35	34	32	34	36	35	168	168	168	168	168	169	171	171	170	170	170	170	170	169	169	169	169	154	154	154	154	148	146	146	146	168	171	171
C. glanduliferum (MF110045)	314	190	195	186	186	186	170	170	35	36	34	34	35		3	7	6	4	11	12	9	163	163	163	163	163	164	166	166	165	165	165	165	165	164	164	164	164	142	142	142	149	145	143	143	143	165	166	166
C. glanduliferum (MF110046)	314	191	196	187	187	187	170	170	34	35	33	33	34	3		6	5	3	9	10	7	163	163	163	163	163	164	166	166	165	165	165	165	165	164	164	164	164	142	142	142	149	145	143	143	143	165	166	166
C. chartophyllum (KU139831)	315	194	199	190	190	190	173	173	35	36	34	34	35	7	6		4	3	11	12	9	164	164	164	164	164	165	167	167	166	166	166	166	166	165	165	165	165	144	144	144	151	148	146	146	146	168	167	167
C. parthenoxylon (MF110054)	314	192	197	188	188	188	171	171	34	35	33	33	34	6	5	4		2	10	11	8	162	162	162	162	162	163	165	165	164	164	164	164	164	163	163	163	163	144	144	144	149	147	145	145	145	166	165	165
C. bodinieri (MH270478)	314	191	196	187	187	187	170	170	32	33	31	31	32	4	3	3	2		8	9	6	161	161	161	161	161	162	164	164	163	163	163	163	163	162	162	162	162	142	142	142	149	145	143	143	143	165	164	164
C. micranthum (KU139860)	314	194	199	190	190	190	172	172	34	35	33	33	34	11	9	11	10	8		9	6	162	162	162	162	162	161	163	163	163	163	163	163	163	163	163	163	163	146	146	146	153	149	147	147	147	166	167	167
C. tenuipile (KU139893)	312	194	198	190	190	190	169	169	36	37	35	35	36	12	10	12	11	9	9		5	159	159	159	159	159	160	160	160	159	159	159	159	159	158	158	158	158	142	142	142	149	145	143	143	143	163	162	164
C. parthenoxylon (KX546421)	315	195	199	191	191	191	170	170	35	36	34	34	35	9	7	9	8	6	6	5		159	159	159	159	159	160	160	160	159	159	159	159	159	158	158	158	158	144	144	144	148	146	144	144	144	164	162	164
C. capparu-coronde (OQ888687)	313	191	204	195	195	195	149	149	168	168	167	167	168	163	163	164	162	161	162	159	159		0	0	0	0	1	21	21	21	21	21	21	21	20	20	20	20	120	120	120	113	112	112	112	112	77	84	86
C. citriodorum (OQ874734)	313	191	204	195	195	195	149	149	168	168	167	167	168	163	163	164	162	161	162	159	159	0		0	0	0	1	21	21	21	21	21	21	21	20	20	20	20	120	120	120	113	112	112	112	112	77	84	86
C. litseifolium (OQ874733)	313	191	204	195	195	195	149	149	168	168	167	167	168	163	163	164	162	161	162	159	159	0	0		0	0	1	21	21	21	21	21	21	21	20	20	20	20	120	120	120	113	112	112	112	112	77	84	86
C. ovalifolium (OQ888686)	313	191	204	195	195	195	149	149	168	168	167	167	168	163	163	164	162	161	162	159	159	0	0	0		0	1	21	21	21	21	21	21	21	20	20	20	20	120	120	120	113	112	112	112	112	77	84	86
C. verum (India) (OQ867448)	313	191	204	195	195	195	149	149	168	168	167	167	168	163	163	164	162	161	162	159	159	0	0	0	0		1	21	21	21	21	21	21	21	20	20	20	20	120	120	120	113	112	112	112	112	77	84	86
C. sinharajaense (OQ867450)	314	192	205	196	196	196	150	150	169	169	168	168	169	164	164	165	163	162	161	160	160	1	1	1	1	1		20	20	21	21	21	21	21	21	21	21	21	121	121	121	114	113	113	113	113	78	85	87
C. dubium (OQ874796)	321	190	202	195	194	194	153	153	171	171	170	170	171	166	166	167	165	164	163	160	160	21	21	21	21	21	20		0	3	3	3	3	3	3	3	3	3	124	124	124	109	117	117	117	117	85	88	93
C. rivulorum (OQ888700)	321	190	202	195	194	194	153	153	171	171	170	170	171	166	166	167	165	164	163	160	160	21	21	21	21	21	20	0		3	3	3	3	3	3	3	3	3	124	124	124	109	117	117	117	117	85	88	93
C. verum (SRX2990994)	319	190	202	195	194	194	151	151	170	170	169	169	170	165	165	166	164	163	163	159	159	21	21	21	21	21	21	3	3		0	0	0	0	1	1	1	1	124	124	124	108	116	116	116	116	84	87	92
C. verum (MF110059)	319	190	202	195	194	194	151	151	170	170	169	169	170	165	165	166	164	163	163	159	159	21	21	21	21	21	21	3	3	0		0	0	0	1	1	1	1	124	124	124	108	116	116	116	116	84	87	92
C. verum (MF110060)	319	190	202	195	194	194	151	151	170	170	169	169	170	165	165	166	164	163	163	159	159	21	21	21	21	21	21	3	3	0	0		0	0	1	1	1	1	124	124	124	108	116	116	116	116	84	87	92
C. verum (MF110061)	319	190	202	195	194	194	151	151	170	170	169	169	170	165	165	166	164	163	163	159	159	21	21	21	21	21	21	3	3	0	0	0		0	1	1	1	1	124	124	124	108	116	116	116	116	84	87	92
C. verum (KX509827)	319	190	202	195	194	194	151	151	170	170	169	169	170	165	165	166	164	163	163	159	159	21	21	21	21	21	21	3	3	0	0	0	0		1	1	1	1	124	124	124	108	116	116	116	116	84	87	92
C. verum (KU139902)	317	188	200	193	192	192	150	150	169	169	168	168	169	164	164	165	163	162	163	158	158	20	20	20	20	20	21	3	3	1	1	1	1	1		0	0	0	123	123	123	107	115	115	115	115	83	86	91
C. verum (KU139903)	318	189	201	194	193	193	150	150	169	169	168	168	169	164	164	165	163	162	163	158	158	20	20	20	20	20	21	3	3	1	1	1	1	1	0		0	0	123	123	123	107	115	115	115	115	83	86	91
C. verum (Sri Lanka)(OQ867307)	318	189	201	194	193	193	150	150	169	169	168	168	169	164	164	165	163	162	163	158	158	20	20	20	20	20	21	3	3	1	1	1	1	1	0	0		0	123	123	123	107	115	115	115	115	83	86	91
C. verum (KX766399)	318	189	201	194	193	193	150	150	169	169	168	168	169	164	164	165	163	162	163	158	158	20	20	20	20	20	21	3	3	1	1	1	1	1	0	0	0		123	123	123	107	115	115	115	115	83	86	91
C. aromaticum (KU139827)	317	202	205	196	197	197	157	157	156	156	154	154	154	142	142	144	144	142	146	142	144	120	120	120	120	120	121	124	124	124	124	124	124	124	123	123	123	123		0	0	50	44	43	43	43	122	113	113
C. aromaticum (KU139828)	317	202	205	196	197	197	157	157	156	156	154	154	154	142	142	144	144	142	146	142	144	120	120	120	120	120	121	124	124	124	124	124	124	124	123	123	123	123	0		0	50	44	43	43	43	122	113	113
C. aromaticum (KX766398)	317	202	205	196	197	197	157	157	156	156	154	154	154	142	142	144	144	142	146	142	144	120	120	120	120	120	121	124	124	124	124	124	124	124	123	123	123	123	0	0		50	44	43	43	43	122	113	113
C. austrosinensis (KU139818)	321	201	205	196	196	196	150	150	157	156	154	154	154	149	149	151	149	149	153	149	148	113	113	113	113	113	114	109	109	108	108	108	108	108	107	107	107	107	50	50	50		44	43	43	43	112	111	112
C. pingbienense (KU139873)	315	203	209	199	199	199	138	138	152	150	148	148	148	145	145	148	147	145	149	145	146	112	112	112	112	112	113	117	117	116	116	116	116	116	115	115	115	115	44	44	44	44		8	8	9	110	103	103
C. burmanni (MF110037)	313	201	206	196	196	196	139	139	150	148	146	146	146	143	143	146	145	143	147	143	144	112	112	112	112	112	113	117	117	116	116	116	116	116	115	115	115	115	43	43	43	43	8		0	1	111	104	104
C. burmanni (ON685408)	313	201	206	196	196	196	139	139	150	148	146	146	146	143	143	146	145	143	147	143	144	112	112	112	112	112	113	117	117	116	116	116	116	116	115	115	115	115	43	43	43	43	8	0		1	111	104	104
C. burmanni (MF110038)	314	201	206	196	196	196	139	139	150	148	146	146	146	143	143	146	145	143	147	143	144	112	112	112	112	112	113	117	117	116	116	116	116	116	115	115	115	115	43	43	43	43	9	1	1		111	104	104
C. pauciflorum (KP092859)	328	207	221	212	212	212	159	159	168	168	167	167	168	165	165	168	166	165	166	163	164	77	77	77	77	77	78	85	85	84	84	84	84	84	83	83	83	83	122	122	122	112	110	111	111	111		40	42
C. chago (KU139830)	329	211	218	210	210	210	156	156	170	171	170	170	171	166	166	167	165	164	167	162	162	84	84	84	84	84	85	88	88	87	87	87	87	87	86	86	86	86	113	113	113	111	103	104	104	104	40		6
C. pittosporoides (KU139874)	326	213	221	212	212	212	158	158	172	171	170	170	171	166	166	167	165	164	167	164	164	86	86	86	86	86	87	93	93	92	92	92	92	92	91	91	91	91	113	113	113	112	103	104	104	104	42	6
C. pittosporoides (KX546422)	326	213	221	212	212	212	158	158	172	171	170	170	171	166	166	167	165	164	167	164	164	86	86	86	86	86	87	93	93	92	92	92	92	92	91	91	91	91	113	113	113	112	103	104	104	104	42	6	0
[truncated: 1 more columns]
