# Supplementary material for: Chloroplast genome, nuclear ITS regions, mitogenome regions, and Skmer analysis resolved the genetic relationship among Cinnamomum species in Sri Lanka
Source: PLoS One. 2023 Sep 20;18(9):e0291763. doi: 10.1371/journal.pone.0291763 (PMC10511092; doi:10.1371/journal.pone.0291763)
Supplement: S5 Table — Accession numbers in the first column represent atp6 and cox1 respectively. (XLSX) [file pone.0291763.s005.xlsx]

## Sheet: Sheet1
Species (GenBank Acession no)	Position
	atp6																											cox1
	9	10	11	57	58	59	63	64	65	69	70	71	81	82	83	99	100	101	171	172	173	180	181	182	264	265	266	958	959	960
C. verum (India) (OQ863233, OQ863248)	G	T	G	T	G	G	T	C	C	G	T	A	C	A	T	C	C	G	T	T	T	T	T	G	T	C	G	A	T	A
	Val			Trp			Ser			Val			His			Pro			Phe			Leu			Ser			Ile
C. litseifolium (OQ863236, OQ863244)	G	T	G	T	T	G	T	C	G	G	T	C	T	A	T	C	C	T	T	C	T	T	C	G	C	C	G	A	T	A
	Val			Leu			Ser			Val			Tyr			Pro			Ser			Ser			Pro			Ile
C. citriodorum (OQ863238,OQ863246)	G	T	T	T	T	G	T	C	G	G	T	C	T	A	T	C	C	T	T	C	T	T	C	G	C	C	G	A	T	C
	Val			Leu			Ser			Val			Tyr			Pro			Ser			Ser			Pro			Ile
C. ovalifolium (OQ863235, OQ876858)	G	T	G	T	G	G	T	C	C	G	T	A	C	A	T	C	C	T	T	T	T	T	C	G	T	C	G	A	T	A
	Val			Trp			Ser			Val			His			Pro			Phe			Ser			Ser			Ile
C. dubium (OQ863237, OQ863245)	G	T	T	T	G	G	T	C	C	G	T	A	C	A	T	C	C	G	T	T	T	T	T	G	T	C	G	A	T	C
	Val			Trp			Ser			Val			His			Pro			Phe			Leu			Ser			Ile
C. rivulorum (OQ863239, OQ863243)	G	T	G	T	T	G	T	C	G	G	T	C	T	A	T	C	C	T	T	C	T	T	C	G	C	C	G	A	T	C
	Val			Leu			Ser			Val			Tyr			Pro			Ser			Ser			Pro			Ile
C. capparu-coronde (OQ863240, OQ863247)	G	T	G	T	G	G	T	C	C	G	T	A	C	A	T	C	C	G	T	T	T	T	C	G	T	C	G	A	T	C
	Val			Trp			Ser			Val			His			Pro			Phe			Ser			Ser			Ile
C. verum (Sri Lanka)(OQ863232,OQ863241)	G	T	T	T	G	G	T	C	C	G	T	A	C	A	T	C	C	G	T	T	T	T	T	G	T	C	G	A	T	A
	Val			Trp			Ser			Val			His			Pro			Phe			Leu			Ser			Ile
C. sinharajaense (OQ 863234, OQ863242)	G	T	G	T	G	G	T	C	C	G	T	A	C	A	T	C	C	G	T	T	T	T	T	G	T	C	G	A	T	C
	Val			Trp			Ser			Val			His			Pro			Phe			Leu			Ser			Ile
C. verum (SRX2990994)	G	T	T	T	G	G	T	C	C	G	T	A	C	A	T	C	C	G	T	T	T	T	T	G	T	C	G	A	T	A
	Val			Trp			Ser			Val			His			Pro			Phe			Leu			Ser			Ile
