# Supplementary material for: Chloroplast genome, nuclear ITS regions, mitogenome regions, and Skmer analysis resolved the genetic relationship among Cinnamomum species in Sri Lanka
Source: PLoS One. 2023 Sep 20;18(9):e0291763. doi: 10.1371/journal.pone.0291763 (PMC10511092; doi:10.1371/journal.pone.0291763)
Supplement: S6 Table — (XLSX) [file pone.0291763.s006.xlsx]

## Sheet: Sheet1
ycf1 region	First region of the ycf1 gene													Second region of the ycf1 gene
number	1	2	3	4	5	6	7	8	9	10	11	12	13	1	2	3	4	5	6	7	8	9	10	11	12	13	14	15	16	17	18
position in the gene	28	75	90	243	283	366	408	446	548	626	713	743	769	59	79	91	97	226	393	427	485	486	498	556	568	630	643	650	736-753	777	778
C.verum_1 (India)	G	G	G	G	C	A	C	A	C	G	G	T	G	G	A	G	A	G	G	G	G	A	A	G	G	A	G	G	INDEL	C	A
C.verum_2 (India)	G	G	G	G	C	C	C	A	C	G	G	T	G	G	A	G	A	G	G	G	T	A	A	G	T	T	T	G	INDEL	C	G
C. verum_3 (India)	G	A	T	G	C	C	C	G	C	T	G	T	A	G	A	G	A	G	G	C	T	A	A	G	G	T	T	T	INDEL	G	A
C. verum_1 (Sri Lanka)	T	A	T	G	C	T	T	A	C	G	G	T	G	G	T	G	G	G	G	G	T	A	G	G	G	T	T	G	GTCCCTATAGAATCTTCT	C	A
C. verum_2 (Sri Lanka)	T	A	T	G	C	T	T	A	C	G	G	T	G	G	T	G	G	G	G	G	T	A	G	G	G	T	T	G	GTCCCTATAGAATCTTCT	C	A
C. verum_3 (Sri Lanka)	T	A	T	G	C	T	T	A	C	G	G	T	G	G	T	G	G	G	G	G	T	A	G	G	G	T	T	G	GTCCCTATAGAATCTTCT	C	A
C. verum_4 (Sri Lanka)	T	A	T	G	C	T	T	A	C	G	G	T	G	G	T	G	G	G	G	G	T	A	G	G	G	T	T	G	GTCCCTATAGAATCTTCT	C	A
C. verum_5 (Sri Lanka)	G	A	T	G	C	T	T	A	C	G	G	A	G	G	T	G	G	G	G	G	T	A	G	G	G	T	T	G	GTCCCTATAGAATCTTCT	C	A
C.verum_7 (Sri Lanka)	T	A	T	G	C	T	T	A	C	G	G	T	G	G	T	G	G	G	G	G	T	A	G	G	G	T	T	G	GTCCCTATAGAATCTTCT	C	A
C. verum_8 (Sri Lanka)	T	A	T	G	C	T	T	A	C	G	G	T	G	G	T	G	G	G	G	G	T	A	G	G	G	T	T	G	GTCCCTATAGAATCTTCT	C	A
C. verum_9 (Sri Lanka)	G	A	T	G	C	T	T	A	C	G	G	T	G	G	T	G	G	G	G	G	T	A	G	G	G	T	T	G	GTCCCTATAGAATCTTCT	C	A
C.verum_10 (Sri Lanka)	G	A	T	G	C	T	T	A	C	G	G	T	G	G	T	G	G	G	G	G	T	A	G	G	G	T	T	G	GTCCCTATAGAATCTTCT	C	A
C. capparu-coronde (ON685904)	G	A	G	A	C	C	C	A	C	G	G	T	A	A	A	G	A	A	G	G	T	T	A	G	G	T	T	T	INDEL	C	A
C. citriodorum (ON685905)	G	A	G	G	C	C	C	A	C	T	G	T	A	G	A	G	A	G	G	C	T	A	A	G	G	T	T	T	INDEL	C	A
C. dubium (ON685906)	G	A	T	G	C	C	C	A	C	G	G	T	G	G	T	G	A	G	A	G	T	A	A	G	G	T	T	G	INDEL	C	A
C. litseifolium (ON685907)	G	A	T	G	G	C	C	G	C	T	G	T	A	G	A	G	A	G	G	C	T	A	A	G	G	T	T	T	INDEL	G	A
C. ovalifolium (ON685908)	G	A	T	G	C	C	C	G	C	T	G	T	A	G	A	G	A	G	G	C	T	A	A	G	G	T	T	T	INDEL	G	A
C. rivulorum (ON685909)	G	A	T	G	C	C	C	A	C	G	T	T	G	G	T	G	A	G	G	G	T	A	A	G	G	T	T	G	INDEL	C	A
C. sinharajaense (ON685910)	G	A	G	G	C	C	C	A	T	G	G	T	A	G	A	G	A	G	G	G	T	A	A	G	G	T	T	T	GTCCCTATAGAATCTTCT	C	A
C. verum (source NC_035236.1)	T	A	T	G	C	T	T	A	C	G	G	T	G	G	T	G	G	G	G	G	T	A	G	G	G	T	T	G	GTCCCTATAGAATCTTCT	C	A
Cinnamomum aromaticum (source, NC046019)	G	G	G	G	C	A	C	A	C	G	G	T	G	G	A	A	A	G	G	G	G	A	A	C	G	A	G	G	INDEL	C	T
Nucleotide variation among Cinnamomum species for the two regions of the ycf1 gene after the multiple sequence alignment. Nucleotide positions are numbered according to the location of the nucleotide in the two regions of the ycf1 gene. C.verum_1(India)- C. verum_3 (India): three C. verum samples obtained from India. C.verum_1 (Sri Lanka)- C. verum_10 (Sri Lanka): ten C. verum samples collected f…
